# Supplementary material for: Highly reliable creation of floxed alleles by electroporating single-cell embryos
Source: BMC Biol. 2022 Feb 4;20:31. doi: 10.1186/s12915-021-01223-w (PMC8815186; doi:10.1186/s12915-021-01223-w)
Supplement: Supplementary file 1 — Additional file 1: Supplemental Table 1. (Additional file 1.xlsx) Table S1. gRNA and ssODN sequences and validation in N2A cells. [file 12915_2021_1223_MOESM1_ESM.xlsx]

## Sheet: Table S1
Table S1 gRNA and ssODN sequences and validation in N2A cells.
Target	gRNA spacer Sequence 5' -> 3'		gRNA source Format	%NHEJ in N2A		ssODN Sequence 5' -> 3'		PTO	%loxP in N2A		Primer Sequences 5' -> 3'
	5' insertion site	3' insertion site		5'	3'	5' loxP	3' loxP		5' loxP	3' loxP	5' Forward	5' Reverse	3' Forward	3' Reverse
Abat	GGTCGATTATTTCAATAGCC	GAGTTAACCTTTGGCCTAGG	IDT sgRNA	0.88	0.96	ttctcacaatttgagaccctggggggaatttcaatttcttgggggtcgattatttcaataATAACTTCGTATAATGTATGCTATACGAAGTTATGGATCCgcctggcagccaaatctctttattcctgccagaatgattgtagtctcaattttttctgcc	gcagcagcgttcatatttctcaagcctgctaagcctcacagtcctcccaaggcaccacctGGATCCATAACTTCGTATAATGTATGCTATACGAAGTTATaggccaaaggttaactcagaacaaactgttagcagtgtacacagcaggctattgcagtgt	Yes	0.21	0.22	cctcacctccagtctctcct	gacaagtctaggtaggcacaca	agcctcctctctgagacctg	gagtgggcatatgagggcaa
Atg5	AATATGGTCTCTGGCTCAAC	AATCACAGGTGTGCCGCATA	IDT sgRNA	0.99	0.99	gaggagaaaagacagtcagtgtagaaaggaggctgagcagaagagaatgggaacctgttATAACTTCGTATAATGTATGCTATACGAAGTTATGGATCCgagccagagaccatattattaggagacagtagagagactagcagagtgacaagagacag	ctgccttgactagcatggccctggattcagactcttaacctgtcagaaaccaggccttatATAACTTCGTATAATGTATGCTATACGAAGTTATGGATCCgcggcacacctgtgattccagcactcagagctagaggccagaggatcagaagtttgtc	Yes	0.24	0.2	gacagctgagccaggagaag	tgcatgtgtatgtgatgcca	aaccattatgcagtactttgtagac	aagtagtgggtagagctgagga
Bptf	TTTGCTATGTCACAATTCTG	GACTTGAGATGGAAGGAATG	IDT sgRNA	0.99	0.99	gatcagaggttagagtatcgctttgtggtagggcacttacctagtggaatcagccccagGGATCCATAACTTCGTATAGCATACATTATACGAAGTTATaattgtgacatagcaaaagtaacatcagcagggtgtgagggcacagcctttaatcccagc	ctaaggcacatgaactcaccttacatcacaatttctaaaatgccgtattaatgcccgcatGGATCCATAACTTCGTATAGCATACATTATACGAAGTTATtccttccatctcaagtctttaactacaattcattattaaaccacacgtttaataattgc	Yes	0.3	0.28	agtcattgaacagcaacaacaact	tcttggttttcgcctacctgt	ttgggtatgacagaagccgt	agctacacaggtgaccagga
Ccr7	CCGTATTCTTAACCCTATTT	CTCTCCGGAGATGCAAACCC	IDT sgRNA	0.9	0.95	ggtggttgctgggaattgaacccaggacttttggaagagcagtccgtattcttaaccctaATAACTTCGTATAATGTATGCTATACGAAGTTATGGATCCtttaggattattttattttatgggtataaacattttgcctgcgtgcatagaagtacacca	cagccttcctttctcagcactcagaaccatgaggtcacagagcctctccggagatgcaaaATAACTTCGTATAATGTATGCTATACGAAGTTATGGATCCcccaggaggctgcaagaggtggaaaaagagcgaagacaggatgtctgtcttgcacataca	Yes	0.29	0.27	tggtggttgctgggaattga	ctgaagaactggctcagggg	cgagtgagtgagttgtcccc	acacaacaggatgcaggtgt
Fcgr3	CAGAACAAATAGACCTATCT	TGTGTAGTCTTGCGTGGGAG	IDT sgRNA	0.99	0.99	gctcagacctgttctgccactgtgaaccagaccacctagggtggagtcttcggacctagaATAACTTCGTATAATGTATGCTATACGAAGTTATtaggtctatttgttctgccactgcactcttctccaagacaaggctacgcgcagagaggc	ttctgaaagacattggtcctctcatttcccttttcgcttactctgtgtagtcttgcgtggATAACTTCGTATAATGTATGCTATACGAAGTTATgagaggatggctgtattggcctcagtcccaattgagcaagaggttcaaggcttctgccag	Yes	0.4	0.41	tagcccagtgcacaggaatg	cttggtctgccagagtcgtt	cgggaggagatgggatacga	gactgcttctgcctccttgt
Flt4	GCCTAGAGCTGCGGCCGCGC	CACCTCGACGTGGATCGGTC	IDT sgRNA	0.59	0.73	cgcaggttcagcgcagcgcccggctgcatctccggcccctgggcgcgggtgggacctgcgGGATCCATAACTTCGTATAGCATACATTATACGAAGTTATcggccgcagctctaggctgggagtgagagcgcgcgccgaggcgccggcggggcgcggacc	ctaatccagagatcccctcaaatccctggacgccctggcccttcacctcgacgtggatcgGGATCCATAACTTCGTATAGCATACATTATACGAAGTTATgtctggaactagggactcaagattcggcttaggtttcaacttgaatctaggatcatttgc	Yes	0.12	0.17	tacccaggctggattctcct	ctccgggtggttaagcgg	cgtctgcactgaagatcggt	aatccccagtgcttccttcc
Gfpt1	ACAAACTCACCGCTGTCCGC	GCGTGTCAGACAGATTCCGA	IDT sgRNA	0.93	0.5	catcatcagctttagctgtccacctttctgtgggtttcagggaacaaactcaccgctgtcGGATCCATAACTTCGTATAGCATACATTATACGAAGTTATcgctggcaaccgctttacccactgagtcacctcatcaacctaatagatcttactaattac	aagaatttcatgatcatttctaaacatcctagcaaaaccagtggttctacaattccttcgATAACTTCGTATAGCATACATTATACGAAGTTATGGATCCgaatctgtctgacacgcatttccaaaaaatatggagaaggttaatgctttgggtataaaa	Yes	0.41	0.19	agaataaattcagtatgacatcaaaaa	taaaccactgggccagctct	aggaaagagaacacattttggca	agcctatgtgtggttgctgg
Gfpt2	GCAGAGTTCTATGCACGGTC	ATGTGCGAACTTATCTGTTG	IDT sgRNA	0.6	0.77	aagactgatgtttcccgtgacttggtcttacctgtcagtgatgagcacccagcacctgacGGATCCATAACTTCGTATAGCATACATTATACGAAGTTATcgtgcatagaactctgccactggatattaaaaaggcttccagcttccacaattatttatg	tctgcttagcacataacaatgcatacgattcaactttagacaggaaaccatgaaccgcaaATAACTTCGTATAGCATACATTATACGAAGTTATGGATCCcagataagttcgcacatgcgcacaacccacgttgtaaaaaaaatcatagattagaaggcc	Yes	0.16	0.11	ggcacgcaggaaaaataccc	ctggagtatctgaggacagct	tttgcacaaggtcctgaggg	tggacatttcttcccttgactgt
Ifng	CTCAGGGTAAAACAACTTCG	CTCCTAGTTAGGCCACAAGG	IDT sgRNA	0.96	0.99	cttaaacagaaacattaagaactttgcctcccattactttaagtgataagctgtttccctgcGGATCCATAACTTCGTATAGCATACATTATACGAAGTTATgtagttttggtggtaatatccatctctcactatcactttcaagacgtctgaaggaataag	gcgatcccagttgcaccccagccagtcgtgtgagtcatctgtagtcagcgttcctcctGGATCCATAACTTCGTATAGCATACATTATACGAAGTTATtgtggcctaactaggaggaggaggaggaggaggatacaagtcttctcactccctcctacc	Yes	0.2	0.3	ccctctgtccaacttactacgg	aacctcaccaagcggctggc	aggaggaggcagaatagggg	gtaggacgcccagaagtctc
Il4	TTGAAAGGTCGGTCGCCTCT	TATCTGGCTAAGAGCTCACG	IDT sgrNA	0.72	0.91	gcagccagtgctcttaaccgagggtgggcttctctagaagcatttgaaaggtcggtcgccGGATCCATAACTTCGTATAGCATACATTATACGAAGTTATtctaggagaagcaactatcccgcctcagttgagcttggctggggttgaccttgcgcgaga	tatccccagtcttcatctttctacccagtgggcttttcttttagctcaaagtgcccacgtATAACTTCGTATAGCATACATTATACGAAGTTATGGATCCgagctcttagccagatatggcactagaacctctttatgtccgccgatgctacctgtggct	Yes	0.18	0.14	ccccttccctaggtgtcctt	tctggggtccggaagagag	actggactcctatctctggct	gccccaatgtcatctgctca
Ldlrad3	CACTAGCTGGAGCAATACCA	CGCTGGATTTTATACTTCTT	IDT sgRNA	0.86	0.99	atcttcataagagagatgagcacctgtttgttatatgcttgacacagaatgcttccttggATAACTTCGTATAATGTATGCTATACGAAGTTATGGATCCtattgctccagctagtgccttcagcatctctgcactgaggtgggctgaggtataagtaat	gcagcctggctctccagagggctctgctgagcccagagactctgtgcccagtcagggcacAgaGgaagtataaTGATCAATAACTTCGTATAATGTATGCTATACGAAGTTATaatccagcgattccaaagtccatatgggtagatcctctccaacttgttgaattctatcag	Yes	0.11	0.03	tgaactctggacccctggaa	cctgggctagctggaaagac	tctgaaccaagctgacctgc	gaaggtatagtgagcacccca
Lrp1	GGAGTCCCCCTAGTTCTTCT	GTTCTGAGGGCACGAAGATG	IDT sgRNA	0.99	0.99	gtaggtaatctgtgggaagagggacctggacacaatcttcaagagaaagagagccaagaGGATCCATAACTTCGTATAGCATACATTATACGAAGTTATagaactagggggactcccaggaagccaaggcttagggagcagaggcctatgatgttctgg	gagttaagaatagttcctttcttactcgctgtctcgttcctcattcacttgccccatGGATCCATAACTTCGTATAGCATACATTATACGAAGTTATcttcgtgccctcagaactaccccacccccaatcctcctttagccccagagccttctctg	Yes	0.38	0.46	actgtcttggtgtgtcaggc	gcgcacacacatacaccaac	caagggtgggaaggtagctc	ttcactgacatccacctgcc
Lrpap1	TGTCTGGAAATCCCAGGTCC	GACAGCAAGTGCAGCCTATG	IDT sgRNA	0.99	0.78	gggaaaggtgtggtgccctgctgcaggagccttctgacagcccttggcttcctcctggaATAACTTCGTATAATGTATGCTATACGAAGTTATGGATCCcctgggatttccagacacagactcagctgtgtctctagctgggctcctgacataggcgtc	gcccccaggccaagttgagggactggagtagggggacattgtgacagcaagtgcagcctATAACTTCGTATAATGTATGCTATACGAAGTTATGGATCCatgaggtgactcacctgaggacacatgccctgggtttgctcaaaagctcctgtgctg	Yes	0.31	0.19	tttcctcaccaagtccagcc	gagacagatgaagctgccca	agctgaaggtggaaggcttg	caggcccacttcctcatctg
Nat10	ACTTTTAGGGATCCCCGTCC	GTTCACCAGTACTAGACAGT	IDT sgRNA	0.68	0.99	atggcaaaaggaaagacttgccaggcagtggccgtatacacaagcagacccttcccaggaGGATCCATAACTTCGTATAGCATACATTATACGAAGTTATcggggatccctaaaagttcttctctggggctgaagagatggctcagtggttaagagcact	gatccctccaggaacagcgtttctccctttctcctctttagagagcttcttacaccagttGGATCCATAACTTCGTATAATGTATGCTATACGAAGTTATcaccagtactagacagttggtgattgtttacctctctctc	Yes	0.17	0.37	ggcggggcagatctcattat	aaagggctcagcagggaaag	gtagccacccctttcctgtc	gatgtctgtactgtggtcaataacc
Nmnat2	TCAAGCAACGGTAATGCTGC	CATGGGTGGCTATCATCAGC	IDT sgRNA	0.91	0.94	ggccttgcctggtcaatttggaagcttttgtttggcttttttctcaagcaacggtaatgcATAACTTCGTATAATGTATGCTATACGAAGTTATGGATCCtgctggctgccaggctgactgttaattcaccgtgattatgtacaaggcccttgcaatttg	catcctccttgtgtaggacagaatgatgttggggctggatttgacatgggtggctatcatcATAACTTCGTATAATGTATGCTATACGAAGTTATGGATCCagctggagaagcaaacatcagttgctgtgaagactagggttgtaagacatcagtgaggag	Yes	0.35	0.35	tgttcaatggactcccttggg	aggtgttcaagcttcgggtt	tggctggcatctgctatctg	cccagggttttgctcatgct
Sarm1	AGCATCCATATCGAGCCACA	GTGAAACATACCCAAGGGTG	IDT sgRNA	0.98	0.99	gaccaaaagagagcaaaggttccctggaactaaagtcacaggcagttgtgagccatgtATAACTTCGTATAATGTATGCTATACGAAGTTATGGATCCgtggggccgtatgtctgcagaggcaggcagacctctgtgactttgaggttacctggtc	gaagtgatctgtaactggaatttggagtacttgtaagaatagagtgaaacatacccaaggATAACTTCGTATAATGTATGCTATACGAAGTTATGGATCCgtggggccgtatgtctgcagaggcaggcagacctctgtgactttgaggttacctggtc	Yes	0.31	0.35	cagctctgtcccaagcactt	tcctcttgttcccaaaggcc	gctgccatcaagagcctaca	tcctcttgttcccaaaggcc
Slpi	GGGCGACATCTGTGTCTCGC	GAGCTCGAAGCACATGCGCC	IDT sgRNA	0.45	0.68	gctcctgatggtttgggctgtttttcagtttactctgacctcagggcgacatctgtgtctATAACTTCGTATAATGTATGCTATACGAAGTTATGGATCCcgctggggtctgaggtcttgatgaagtttcaaggcatgtagaggtgctcctcttatgcag	cagagctcatttctctccagcccttttctgcttcaaggttctggagctcgaagcacatgcATAACTTCGTATAATGTATGCTATACGAAGTTATGGATCCgccaggagattctattctaatcaggagcccctgtctgtttgccgtttaagggaactgtcc	Yes	0.13	0.21	accctggactgtggaaggag	cagaaggtgggagcaggaat	ggcagtgtgacggcaaatac	acgtatactgtgcctcgcaa
Stmn2	GACACGTGCACATGCCCGTG	CACCTTCAATTCTCTACAGT	IDT sgRNA	0.98	0.99	gacacaatccacagtcacttgggaagaaggagcctcggttggagattgaccccaccacacATAACTTCGTATAATGTATGCTATACGAAGTTATGGATCCgggcatgtgcacgtgtctatgggcattctcctgactgatgtgggagggtccagccaac	ccaagagacaatggtacctgagtgagcctgcacgatctgaacaccttcaattctctacATAACTTCGTATAATGTATGCTATACGAAGTTATGGATCCagtaggatactaaaagactatggacattaagactggagggcagaggttggaaagcccag	Yes	0.24	0.15	tccaacattttgtacaatgagcaca	ctgagagtgaagcagagccc	ccctctgctcccttcctttc	agagtggtctgtgcacttgg
Atpif1	GAAGCCATCAGAGCCTTAGT	ATGACTGCGGGGGAAATGCG	Synthego sgRNA	0.95	0.97	gcccgtcaccaagttattaggtccattcaccgacacattgatacagttcaaaattactaattcactacctactATAACTTCGTATAATGTATGCTATACGAAGTTATaaggctctgatggcttcacaaagtaaactgtgagaaagaactcagaagcaagg	tctgcaggactcagcccaagggtagtctcctaatttatcgtttgctgtcatcttccccgcATAACTTCGTATAATGTATGCTATACGAAGTTATatttcccccgcagtcatcccctctgcacccctggttgtgcgagactcccccaggtgctcc	Yes	0.41	0.18	aagctcttcctgtgtgcctc	cactgcagtgccttctctca	gcagaattccaaggctgatg	atggctgacaggatctgagg
Ifi35	CTCAAGTAGCAGGCTGGGCA	TCCAGGTACCCGTCCAGGCC	Synthego sgRNA	0.96	0.97	gagacggtgtttctctatgtagccctaggtgttaggattaagggcatgtgctaccatgcATAACTTCGTATAATGTATGCTATACGAAGTTATGGATCCccagcctgctacttgagacttttatcatcaaaagaaggaggaagaagaggaggtggag	ggggcagctcataactacctgtaactctagttgcaggagaaacaacaccctctcctggcATAACTTCGTATAATGTATGCTATACGAAGTTATGGATCCctggacgggtacctggagatacacacacacacatgcacacgcacatggatatatttaattac	Yes	0.284	0.289	atcaggcacggtggtacatc	ggagtccgttctttcctccc	ccaaggtcaggtgggaactg	agctctcgtcctcatgcaag
Igh	TCAGAGTCCTGTAGGACCAG	AGAGGGCCAGAGTAATCACA	Synthego sgRNA	0.98	0.95	ctgagaagagcctctcccactctcctggtaaatgatcccagtgtccttggagccctctgATAACTTCGTATAATGTATGCTATACGAAGTTATGGATCCgtcctacaggactctgacacctacctccacccctccctgtgtaaataaagcacccagcac	cctttacttccctgtgtgtactttctctgaagtacactcatcacacagaagaggccctgtATAACTTCGTATAATGTATGCTATACGAAGTTATGGATCCgattactctggccctctgttcttggtcatcagagaatagacagaagatcaggcaaactac	Yes	0.28	0.3	gccagcggagaactacaaga	cctcaaaccatggagacccc	acacaagtccgctcatgaca	gtgctgccattttgtccctg
Mmp14	ACAAGAGCGCTGCTCCACCA	TTGACTCAATACAACTAACG	Synthego sgRNA	0.99	0.98	caggtcctaagtcagctgctcctgaatcacccccagaccccacacaagagcgctgctccaATAACTTCGTATAATGTATGCTATACGAAGTTATGGATCCccacgggtgcctaagtctgaaggagaagagcatcatatggatccatagatccatcctaatgatc	cactttctggtgagtcccccagcctagagatgtttttcacatgcagcatccctccccgtATAACTTCGTATAATGTATGCTATACGAAGTTATGGATCCtagttgtattgagtcaaaggtggcctgggctactgtccattcctagagagtggctctaattc	Yes	0.229	0.272	ggggaaaggctgggttgttt	cgatcctgatagctctggtcc	cactgaccccgttgtttcca	ggcttaggggatcttcaggc
Amdhd1	GTCGATCAACACTCAGATAT	TCTTCAGCTTGTTGAATGGA	IDT crRNA	0.76	0.93	gtgctgaggctcggctggttatacactggggctgacttcacacattgaaatgctcctataATAACTTCGTATAATGTATGCTATACGAAGTTATGGATCCtctgagtgttgatcgactgttactgctttcagatgcccatttgcccacccatcacactgc	agtgatttatgtttagatatgttttatgacataagtctatgtcagctatatgctccttccATAACTTCGTATAGCATACATTATACGAAGTTATGGATCCattcaacaagctgaagactgggcaaagagtttggggacacctgccctccagacctttcag	Yes	0.026	0.37	gtccctactgtgcagccatt	cacagataccgacagccaga	cgcacgtacagcctagctgt	gtatgcgcctttccaaacat
Batf3	AGGCCATGCTAAGGTCCCAT	CACTCTGTGTATGAGCCCAG	IDT crRNA	0.93	0.62	aaccacgcttgaagtccatcctcacacattcaaaggtctgggcaggccatgctaaggtccGGATCCATAACTTCGTATAGCATACATTATACGAAGTTATcatgggctagctgcatttgcttcttcaagattaaggtgatacctactaaaggctaaaata	ttccttttcaaaatcttgcctcctcctcagggggtggtttgagagagaatggcccctctgGGATCCATAACTTCGTATAATGTATGCTATACGAAGTTATggctcatacacagagtgctcagtgtggaactgtttgggaaggatgagaaggtgtagctgc	Yes	0.11	0.027	aaactggcaggcgggtgaagaggga	gagggggcgaggtgactgggagg	tgagaccctctccctaccaa	aggctgggttacatagtgac
Dcaf12	GAGAGGTCCGGGATAGCTAG	GTGAAACCTCCTGACAAGTG	IDT crRNA	0.99	0.99	gtagaatagttgtctgagcacatggacttgagctattgttttgacatcactgaccccctaGGATCCATAACTTCGTATAGCATACATTATACGAAGTTATgctatcccggacctctctgtagaacaggctagcttcaaacacagagatctgcctgtctct	gaagcctgtctcctctctgggctctgagtccactcttggattctgcttacaccctcctcacGGATCCATAACTTCGTATAGCATACATTATACGAAGTTATttgtcaggaggtttcacccagtgatcggttggaggtgtgagataaagagggcagtcaaaatg	Yes	0.37	0.32	aacttgttgttccttattgctt	gggaggtgttcaatgtcaatcc	gtgtagagcatgtttgtggtca	ttcggaagtgctcttacccg
Dsg2	ACTGAGGCCCCCAGTAGAGG	GCATCGAAATAAGCATCCAG	IDT crRNA	0.5	0.94	ctctggctaccaccccgcccttggacatcaagttgcagcaggattaagtgcatcctcctGGATCCATAACTTCGTATAGCATACATTATACGAAGTTATctactgggggcctcagttttcttatctgtgaaatggagaataggacagtgctcaccttttag	gctatattagggccacacattttatctaatagccaagactgagaaccattcatgcccctgGGATCCATAACTTCGTATAGCATACATTATACGAAGTTATgatgcttatttcgatgcaaacatattaggagaagtacaactattctctttattatgacc	Yes	0.2	0.33	agcccagtaagagctctcca	ctcccacctccctcctatcc	tgggctactgtgaggtgtca	ctgagagcaatcctggggac
Gnpat	CCAGGGTGCTGCTAAGCTGG	GAGAAGCTCCATGACCGCCC	IDT crRNA	0.99	0.99	ggatctatatgaccctggttggccttgactttctcagctcttgtgatccttctgcctcagATAACTTCGTATAATGTATGCTATACGAAGTTATGGATCCctctccaggtgtggggtatactggacccggtgtcgatgtgtcttgtgggtctgtgtccca	cactcagtgaccactctgtatcagcaccagccatacaaagaagacggggctgtccctgggATAACTTCGTATAGCATACATTATACGAAGTTATGGATCCcggtcatggagcttctctatctgggcccactgttcactggcacacgctcacccttcacag	Yes	0.017	0.11	ccgtgctgtgacatggtcatc	gtgactaacccaaaagatgggacac	tggctgggaaggacatcatc	cacagcctaccactggagtt
H2-DMa	TTGGCCACTTCGGCAGCACC	TGTACACATACATTATAGGC	IDT crRNA	0.4	0.14	ctgtcagcacaaggtctggagtgtttaggtcagggaataggttgtcagagagggccaggtATAACTTCGTATAGCATACATTATACGAAGTTATGGATCCgctgccgaagtggccaagcaagtccagagactggtttacttttacactgtgtctggggta	ccttcatttaaacaaacaaacaaacaaactacttgtgtgagtgggggtgttttgcctgccGGATCCATAACTTCGTATAGCATACATTATACGAAGTTATtataatgtatgtgtacacatacatgtctggtgccttcagaagcaaggaaaagatatcaga	Yes	0.017	0.029	tgctgtctgggggattcctgtcagg	gccaagcccttctgctgctcgagtc	agcccctcgtgcatgctgggtaagt	tgtttcccagtatgcatgtggctgc
Hal	ATTCAGGTGATCAGATTATA	GAGAGGTACCCTAATTGTAA	IDT crRNA	0.75	0.89	tttaaagtaaccgtttacacatttctaagcatgctccagcagcttttaataactccttatATAACTTCGTATAATGTATGCTATACGAAGTTATGGATCCaatctgatcacctgaatggctcttaattccgtactttggtgatttctaatcttttggtct	aagcccacagcatcatttaaagtgtcctttatgagcagctgatgagaggtaccctaattgGGATCCATAACTTCGTATAATGTATGCTATACGAAGTTATtaagggaaagggacagaggaccaaggaggaggaagaaaagactaggtcatcctttggggg	Yes	0.29	0.45	agtccatggttttgttgttgttgt	gtggcaggaagggggaaaa	gcctctagaaagcacggtgt	accaagatgggctgcattga
Itgax	CAAAGGCCTTGTCCGCATTA	TTCCATATATCTAAGGCAGC	IDT crRNA	0.94	0.75	gcttggggtaggtcgttcacagttgtagtctctttgtgagactcaaaggccttgtccgcaATAACTTCGTATAATGTATGCTATACGAAGTTATGGATCCttagggaacaaaggaagagagaaggttctggacacagacaggactcacaagtggaactgg	gtaacttcctcttgaagcaacttcctctaaaggtagaaagcacttttctcatctcctgctGGATCCATAACTTCGTATAATGTATGCTATACGAAGTTATgccttagatatatggaaccaggggaaggctccttcagcctgggaacctgtgacccaattg	Yes	0.087	0.049	gaaggagaaggctctcagtttct	atctcctggcttttcctgaact	aggctgcaagcatcattcgtta	acccaaaactcttcagtcagc
Mxra8	AGCTGTTCTAGCATGACACT	TAGCAGTGTGATCTCTGATG	IDT crRNA	0.99	0.91	aggtctgaaagttcctaaaagctcagcacagacgcacatacaacttctgtttgtcccagtATAACTTCGTATAATGTATGCTATACGAAGTTATGGATCCgtcatgctagaacagctctggtggacttgttgctgcaatgtagccatggctacttcaagt	gtgatgcgagaacctgtccctttccagaagtagccttgtccagtagcagtgtgatctctgATAACTTCGTATAGCATACATTATACGAAGTTATGGATCCatggggccagagggcacacctcaaaggtcactgaggtcctgtgactaactgtcatccttt	Yes	0.25	0.02	tgggggagggtaggacagggctatg	ttttcacctttgcaccccaggacca	cagtagccttcagcctgcat	gatgcccttgattcccagct
Per1	CCCTACAGTAGTCCAAGTCC	TGGGTGGTATGGACATGGCA	IDT crRNA	0.99	0.98	gcctgtgtcaagcaggttcagggtgagtgagttgtgcttcctggcagggtctggccaggaATAACTTCGTATAATGTATGCTATACGAAGTTATGGATCCcttggactactgtaggggcctttctcctaactgaatatggcttggattcccttctcctac	gtgcgcacgtaagggaactgtgtctccacgctggtgttggggtgggtggtatggacatgATAACTTCGTATAATGTATGCTATACGAAGTTATGGATCCgcatgggtagggaaaggactgagttctcctttacaaccccacagggcacccctgaatgag	Yes	0.31	0.29	actcatgactgcacttcggg	ccaagctgtaactgacctggt	tcccctattcgcttctgtgc	gcagcaatcgatggatctgc
Prf1	TCCGTGGGTTGTGTCCACTG	AGACTGTCTAACGATAGAGA	IDT crRNA	0.99	0.92	caaacaaacacctctgagggtcttagaaggagccagttctccatccgtgggttgtgtccaATAACTTCGTATAATGTATGCTATACGAAGTTATGGATCCctgggggaaaaaaacccacctatttccaatggatggtcttagaaaacgcaagatagc	cagtcaagagcaggggaaaatgaaggcattcatgctgagttgagctcagctaaccttctATAACTTCGTATAATGTATGCTATACGAAGTTATGGATCCctatcgttagacagtcttgggcccgaaacaggaaatggtactacccactttcaggctgag	Yes	0.35	0.14	acctgaattctgcctccagc	ctcagcgtttctccacctgt	tgttgctgcaataaaatgtcctga	ttgggagagtgtcttgggga
Scn5a	GGGCCGTGCCTCACCTGGTC	GTTCCCAGCTTACACTTTGC	IDT crRNA	0.4	0.65	agatgcctgccggtcaccatggcaacactgtggtctgttcccatggggctgggtccagacAAGCTTATAACTTCGTATAGCATACATTATACGAAGTTATcaggtgaggcacggcccacctgcctcaccatctctccatcagtcaccatgacccacctct	taagggtgcctcaaacccaaggcactgcagacatctctcccatggtggaaggagccagcaATAACTTCGTATAGCATACATTATACGAAGTTATAAGCTTaagtgtaagctgggaacctcacaccagaaccaactgccacatggtgagcctgggacccct	Yes	0.2	0.3	gaccacacttagagaaatgcttcc	ctgccatgacataaactggtgga	catggtagtctgggacaggatg	gaaatctgtttggagaaactgggc
Skida	CCAGGTACTGATCCGCATCG	TGTAACACCATTAATGGACT	IDT crRNA	0.99	0.99	cattatcatagtgctccaatggagaaggaaggagtagcggggcccaggtactgatccgcaATAACTTCGTATAATGTATGCTATACGAAGTTATGGATCCtcgaggactcagaccaacacactggcagagctgaaaccggatggtcttttccctc	ctcgaaccatattaccttccttttgttgtaaactgcacaggatggcttgtaccaagtATAACTTCGTATAATGTATGCTATACGAAGTTATGGATCCccattaatggtgttacaccccttttggagtcctggtttatcgcattttgaagacaaaaatcgg	Yes	0.04	0.18	tctccggacgagctcactt	cgaagggagtgccaaactcta	gttctgcaatacctcttccacct	agcctgaagtagtctgtggtatg
Slc38a9	AAATATAGCAGCGGGTATAA	GTCCTGTGCGGCCTTGTATT	IDT crRNA	0.99	0.99	cctactttctcatgaatgtgaaaagtactttgatgatagaaataacttatttctcctttaATAACTTCGTATAATGTATGCTATACGAAGTTATGGATCCtacccgctgctatatttgaaaaaataatcatggatgcataatgctaaatgcttatgtgac	cttccatttaaaggaatgaacttgcatcagttcattttacaaagacagcacaagcctaatGGATCCATAACTTCGTATAATGTATGCTATACGAAGTTATacaaggccgcacaggacaaaaaaataaaagaaaaacaaacttacaaaatgtttgaatcag	Yes	0.27	0.09	tgaccatcttcacctcagagt	tcaaagctgtgatccccctg	gctacagagcaggtaatgcc	gtttttgtggggtggctgac
Tcf19	CCACTGTCACCCGCAAAGGG	GCTCTATCCCGACTACATGA	IDT crRNA	0.99	0.96	gaaaaaaagaaagggtgagatccactttgttacagaattagggacccgtctgcgccgcccATAACTTCGTATAATGTATGCTATACGAAGTTATGGATCCtttgcgggtgacagtggattcacttcccttaggggaactgatccgaagagcgggggtggg	cccaactcttttttaatacaaggtctcactgtgtaatccaggctagcctcaaatccctcaATAACTTCGTATAATGTATGCTATACGAAGTTATGGATCCtgtagtcgggatagagcattcagaatgggagttgtgatggattgaaggcgtcaacagctc	Yes	0.28	0.33	tccttggctgtcaaacctcg	ggccctggtacacaaacgt	tgtttgcctgcatgattggg	acaggaggctaagactggga
Tifa	TGTTCTTTAGTAGTCTCACT	GACTAGTATAGGCTTTGCAC	IDT crRNA	0.9	0.7	tttgtgtatagctcctctgaggatattaaaacccaaaccaatttgttctttagtagtctcATAACTTCGTATAATGTATGCTATACGAAGTTATGGATCCactaggtagtccaggctgggcttgaactaacgatctttctgccttaacttctcaccacca	aaacaatggtaccagaaggttgaagtgtgacacgggcttggcagactagtataggctttgGGATCCATAACTTCGTATAATGTATGCTATACGAAGTTATcactgggaggaaggaggtcatgaaccaaagcagcaacatcttggagacagaaaaatgtgc	Yes	0.2	0.12	gctaggaatctcagcaggctt	agcagagggaagtctcactcc	tcaactcaagtaataatggggtcct	tctgattgtctctccacagtgac
Tmem135	CTCCTATGGACTAGATGGGT	GAGGGCATACTTTAGTTGAA	IDT crRNA	0.68	0.38	ggatctgggttcttacagacaagttgtacaggtgttcattgttgaaccttgctcccaccATAACTTCGTATAATGTATGCTATACGAAGTTATGGATCCcatctagtccataggagtcctctgggcataaatgtttgctaatagctttgtgcgtatag	caggtatgctctattcaccaatttatttcagtatcaaatagtatctaattcctttcATAACTTCGTATAATGTATGCTATACGAAGTTATGGATCCaactaaagtatgccctcccgcatgtcattataccagtaagtggcatggattcctgctc	Yes	0.16	0.05	tgtgtgtgtgtgtgtgcgta	aggactatatatgttcagttgagt	tgtcagtcagtaccttttgca	tgctctagtcataggaaagtgaca
Uba5	CCACCGTATCCCTTTCGCCA	CACTAGACCACATAACCCCA	IDT crRNA	0.68	0.99	tgagtttaacccccaggagagaaccaactcctgcaaggtgccaccatggcgaaagggataGGATCCATAACTTCGTATAGCATACATTATACGAAGTTATcggtggcatatacatgcacacagacacacagtaaataaacgcaatgaaaacgcaatggtg	gacatgtgtcacccattttaatcagcaaaggagcacatgtgctatatgaccatgccatggATAACTTCGTATAGCATACATTATACGAAGTTATGGATCCggttatgtggtctagtgtctctgaagtgcactgtgtttgcaggatgctgaaaatatctaa	Yes	0.25	0.1	ccgcttgcttatgataaagcaacag	ggacctgcttcctacatttcttcag	acacatgcttgtttaaatgtcagt	gagagcgtcaagacagtagagg
Ube4a	CACAGTCTTGAGAGTAACTG	AAGGTCTTTAGTGAGGCGTT	IDT crRNA	0.99	0.95	tgcataagtatgtctgtatatgtgtgaaggacagagatcaacgctgggtgttttcctcagGGATCCATAACTTCGTATAGCATACATTATACGAAGTTATttactctcaagactgtgtttgagacatggtctctcactgatcctagaattcatcagtttt	gttttgccagtttctcaaaggcagggtgccagcaaatgtgtatcacctggctgacctaacGGATCCATAACTTCGTATAATGTATGCTATACGAAGTTATgcctcactaaagaccttcagagcagtgcttctctgtgagttacctaagaccatcagaaaa	Yes	0.32	0.36	aaatgcttgccacacagaca	tacagacaaccatcccagca	ccagtccaggcatctcatca	atgaccccagccatgaaacg
Ufsp2	ATAGCATGCTGAAACTGAGA	TACCTACCTGGAGTGCCCGG	IDT crRNA	0.69	0.99	ctaagagtcatggagaattaagtatttatttggaaggagtgggatagcatgctgaaactgATAACTTCGTATAATGTATGCTATACGAAGTTATGGATCCagaaggcttccttttgcccacctacagttactttgactttgcataatttagactttgctt	atcattttctgtaatgaaaaatagaaatggcaagatgcttacttacctacctggagtgccGGATCCATAACTTCGTATAATGTATGCTATACGAAGTTATcggtggaaggcgttcctctccctttccctctgctgctcctgatttgtgagaaagacaaca	Yes	0.079	0.3	agaggaatcatggggaaagtaggt	cacatcaactagctgcctgagaa	caccttaatttcagatgctcagtgtggc	tgctggacaggtctctctaaagcttct
Xylt1	GGCTGATCAGGCTTCAGGGC	AGGGCATGCCACCTTCGCCA	IDT crRNA	0.75	0.89	cggtgatcttgcctttggaaagagggcaaagcagccagaggcaggctgatcaggcttcagATAACTTCGTATAATGTATGCTATACGAAGTTATGGATCCggcaggcaggaaaccgaacagtttcaaacaccagggaaacacccgaaacaccagaagtgt	gtctgcaagctagcgtgagctcactggggctgcctgcggggttggctgtctctgccttggGGATCCATAACTTCGTATAATGTATGCTATACGAAGTTATcgaaggtggcatgccctccagggacctccaaactggttaatggagttggcatttaagaca	Yes	0.3	0.23	ctctgcggcctttgttttcc	gtgccaccgacacttgtaga	atgtacctggtcactgctgc	agccattctgtttcacggga
Zfhx4	TAATTAGGCCGACATGAACG	GCTTTGGTTGACCTGGCGCA	IDT crRNA	0.8	0.73	ttatggttgggcttttggtcttgactttgtttagcgttctaacatcaagaagtgcctcgtATAACTTCGTATAATGTATGCTATACGAAGTTATGGATCCtcatgtcggcctaattacccaggttttctcctgcctgggtgaacttgattttctcctcat	gggaacagagattaattcagttttggaatgccattcaaaacgtgttagctgtttccctgcATAACTTCGTATAGCATACATTATACGAAGTTATGGATCCgccaggtcaaccaaagcaaaaacaagttaagcgctcatttcgcgaagtagcattaacatt	Yes	0.068	0.1	ggactccactcaaacagtccc	gggatgtggtacgctatcgg	aaagtttctttgctgccagc	cccaaaccctgaaccacctt
Ar	ATTCCCAGCTATCCTACAGG	ACAAGATGACAGTCCCCACG	IVT	0.62	0.65	tcttgggcccagaattcccagatcaaatggcttggtgtcaggaattcccagctatcctacATAACTTCGTATAGCATACATTATACGAAGTTATGGATCCaggaggatctcaaaggtttcagcaagagttgctttgactgcagcttgttctttaatgtca	ccggagcgcagcaaagattccctgggcttaggcggaacatttcacaagatgacagtccccATAACTTCGTATAATGTATGCTATACGAAGTTATGGATCCacgagggctccagatgtaggacagaccttcctatagaactagtctgagctgacttaggat	No	0.057	0.04	gcccacttttctggatgatttttgcctg	ttggaggttggaggaggaagaggca	tgcctccttttgaccaagggcacag	aaccgtgaagagcttacaggcgtca
Glut8	CTCTGCGGGAAACCGGGTGG	GTAATTTCTAAAGCCTCCCC	IVT	0.917895	0.87	gctcacacacataatggcaacccattacccacaatcctctttaaaactctgcgggaaaccATAACTTCGTATAATGTATGCTATACGAAGTTATGGATCCgggtggtggtggcgcacgcctttaatcccagcacttgggaggcagaggcaggcggatttc	tataaatgtttgttaagtttaaaagaataaatattacaaggaggtaatttctaaagcctcATAACTTCGTATAGCATACATTATACGAAGTTATGGATCCcccaggccaccagctctgcccctcatctttggggagcagcctcctttatgtgacattctcc	No	0.08	0.106	agctctgcactcctctctca	acgctataggccagcagagtg	agcaggtggtttctctgtcc	ctctgcccctcatctttggg
Gpd2	AGTTCGGAGTTGCTACACAG	CGCTAACATGCTAAAGCAGG	IVT	0.94	0.5	gtaaaatacttccttctgattccccaaattggtttacgtagaaagttcggagttgctacaATAACTTCGTATAGCATACATTATACGAAGTTATGGATCCcagtggcagaaataattaaactttgctatatataaaactcacacagctgagatactggat	tttcgtgcctccaaccgcggtgtataatttgagggaacttatacgctaacatgctaaagcGGATCCATAACTTCGTATAGCATACATTATACGAAGTTATaggtggggagagcgggttagaatcatcacaaggcaacttgagcttagctttctggccagt	Yes	0.026	0.034	tgctaacttatgctaagcagatttc	agattaccaatacaagcccacca	tgttgttaacacattgactcctgt	cttgggccttccacatgactatac
Irgm1	TGCTCATTTAGATTGACACG	TGCCCTTTGATGCCTTGCGA	IVT	0.32	0.38	gttaggaaagttggctactagtgctttcagttgttgttctgtctgctcatttagattgacATAACTTCGTATAGCATACATTATACGAAGTTATgagctcacgggggtctgtgtgatctgggtaacatctgtcctgctcctgtagtagagcccttcacac	acagagactgccaggaaagactgttggctcttgaagcaacacagtgaagactgaccttcgACTAGTATAACTTCGTATAGCATACATTATACGAAGTTATcaaggcatcaaagggcagcaaagtactcgaggttgggtgatacaaagggaaacgaggttt	No	0.05	0.05	aagggggaagggcagagtat	acagcacagcttcagggttt	aggatatctcttccaagtgtgtg	tccatccatctagatccaagaaca
Kmt2c	CATCAGCATCATGTAAGCCG	ACCAAGTAGGCCAAGTCAAG	IVT	0.77	0.7	gtccatatacataattagtgtcagtttgctaatgcaaaacagtcatcagcatcatgtaagGGATCCATAACTTCGTATAGCATACATTATACGAAGTTATccgtggctcactgtgccttgaggtcaacgtacaattgacttagagaaggttcacattaga	gaagtaagaagataattaaagtctcataaagacaacggcttcaaccaagtaggccaagtcATAACTTCGTATAGCATACATTATACGAAGTTATGGATCCaagaggacaggaaattgtgggttaatcaagtatgaactatgaagaagatacaaatcacag	Yes	0.17	0.16	tcaactgttccaatcctgaaga	tcagcatcctcttccacaga	tctggttgcttatgggttgat	agccattaaacttagtgaagacca
Nptn	TGGCCTAGACGTGAAAGAAT	AAGAGAGATACTGGGTGTGA	IVT	0.84	0.93	ttgtggtattgaaaatgtaagtggattgttgccagtgcaagcacatgtaatactcccattATAACTTCGTATAGCATACATTATACGAAGTTATGGATCCctttcacgtctaggccagctggtcttcaggctgttgtctgcgctagtggtcatttgctta	gcatgtgtggtgcatatactaaataaacttttttttttaacaaaagagagatactgggtGGATCCATAACTTCGTATAGCATACATTATACGAAGTTATtgatggtatatatcttttttttttttttttttttttttaattattaaatgtaagtacact	Yes	0.063	0.041	aactgcaaggcagagttcca	aagagggaaggcagacagga	ggatacattgtggagctagtgagatggc	gcacccgactgttcttccaaaggtcca
IVT, gRNAs were synthesized as one-piece by in vitro transcription; IDT crRNA, synthetic gRNAs were purchased from IDT in the two-piece format: a common tracrRNA and an individual, target-specific crRNA; Synthego or IDT sgRNA, synthetic one-piece gRNAs purchased from either Synthego or IDT. PTO, phosphothioate end protection on both ends of an ssODN.
