# Supplementary material for: Highly reliable creation of floxed alleles by electroporating single-cell embryos
Source: BMC Biol. 2022 Feb 4;20:31. doi: 10.1186/s12915-021-01223-w (PMC8815186; doi:10.1186/s12915-021-01223-w)
Supplement: Supplementary file 3 — Additional file 3: Supplemental Table 2. (Additional file 3.xlsx) Table S2: Examples of NGS genotyping for founder identification. WT and loxP represent the wild type target site and exact 34 bp of loxP site sequences. loxP-containing alleles are boxed. Positive numbers under each allele represent number of base pairs of an insertion, and negative numbers, base pairs of a deletion. Animals with no reads at both sites most likely have biallelic deletion between the two target sites, and no reads at one site implies larger indels than NGS can reveal. Animals with a single loxP insertion are those with underlined animal IDs, and IDs of animals with both loxP sites are in bold. Animals with both loxP sites are potential founders and are candidates for in vitro Cre assay. Genotypes likely caused by NGS error are in grey. [file 12915_2021_1223_MOESM3_ESM.xlsx]

## Sheet: Table S2
Table S2 Examples of NGS genotyping for founder identification.
	5' end						3' end
Mouse ID	Total reads	Allele #1 (%)	Allele #2 (%)	Allele #3 (%)	Allele #4 (%)		Total reads	Allele #1 (%)	Allele #2 (%)	Allele #3 (%)	Allele #4 (%)
M1	583	WT (98.5%)	16 (0.7%)				1429	-1 (47.1%)	-7 (39.3%)	WT (13.4%)
M2	1297	-13 (99.2%)	-14 (0.6%)				no reads
M3	2920	WT (98.7%)	-1 (1.0%)				2207	WT (99.1%)
M4	1958	1 (53.1%)	WT (46.6%)				2471	WT (53.5%)	loxP (45.8%)
M5	no reads						no reads
M6	232	WT (99.6%)					602	WT (99.7%)
M7	1696	1 (84.8%)	WT (15.7%)				2181	17 (80.3%)	WT (18.9%)	16 (0.5%)
M8	634	WT (98.9%)	-1 (0.8%)				1278	-1 (99.5%)
M9	2451	-13 (55.6%)	1 (43.3%)	0 (0.5%)	-14 (0.5%)		3090	-5 (42.8%)	-7 (30.5%)	1 (26.3%)
M10	no reads						no reads
M11	no reads						2954	loxP (45.5%)	-11 (37.5%)	WT (16.4%)
M12	1895	WT (44.6%)	9 (34.0%)	-9 (10.8%)	-6 (9.6%)		2029	-15 (99.5%)	-16
M13	1069	-5 (98.9%)	-6 (0.9%)				3151	-2 (83.6%)	WT (9.9%)	loxP (6.0%)
M14	3009	WT (69.3%)	-2 (30.0%)				no reads
M15	no reads						1590	WT (98.9%)	-1 (0.6%)
M16	2407	WT (65.3%)	-4 (33.5%)	-1 (0.7%)			182	1 (100%)
M17	no reads						2757	-5 (52.5%)	1 (46.1%)	WT (0.8%)	0 (0.3%)
M18	4183	WT (99.1%)	-1 (0.5%)				no reads
M19	1477	WT (99.5%)	-1 (0.4%)				2634	-5 (99.3%)	-6 (0.4%)
M20	1241	WT (73.2%)	-4 (17.7%)	-13 (8.1%)	-1 (0.8%)		no reads
M21	no reads						2984	-15 (55.5%)	WT (42.4%)	-2 (1.7%)
M22	1013	-13 (53.1%)	1 (46.0%)	-14 (0.8%)			810	loxP(99.4%)	39 (0.4%)
M23	474	5 (100%)					1555	1 (99.3%)	0 (0.6%)
M24	659	WT (98.9%)	-1 (0.9%)				no reads
M25	1411	28 (98.1)	27 (0.8%)	WT (0.7%)			1946	-1 (56.0%)	-2 (43.6%)
M26	1232	-3 (56.2%)	-13 (42.8%)				543	loxP (45.5%)	-12 (28.9%)	-1 (24.9%)	39 (0.6%)
M27	1965	-1 (65.5%)	-21 (33.5%)				943	-1 (55.0%)	-30 (44.8%)
M28	2416	-13 (46.2%)	WT (43.6%)	loxP (9.1%)			1256	1 (54.6%)	25 (44.5%)
M29	2123	loxP (43.0%)	10 (28.8%)	-19 (26.9%)			1700	-5 (99.2%)	-6 (0.8%)
M30	2500	-13 (99.5%)	-14 (0.3%)				2028	WT (93.9%)	-5 (5.7%)
M31	3535	-13 (55.2%)	WT (43.9%)	-14 (0.4%)			2186	WT (62.7%)	-3 (36.7%)	-1 (0.4%)
M32	3170	-2 (71.0%)	WT 28.3%)	-3 (0.3%)			no reads
M33	2405	WT (99.0%)	-1 (0.8%)				2297	WT (85.5%)	-6 (13.9%)	-1 (0.3%)
M34	440	-9 (99.3%)	-10 (0.5%)				320	-6 (97.8%)	WT (0.6%)	-7 (0.6%)	0 (0.6%)
M35	421	-13 (52.3%)	-12 (47.3%)				349	WT (99.7%)	-1 (0.3%)
M36	1127	loxP (98.8%)	39 (0.9%)				1247	-7 (99.0%)	-8 (0.5%)
M37	no reads						no reads
M38	1949	WT (98.8%)	-1 (1.0%)				2391	WT (99.3%)	-1 (0.5%)
M39	2460	-13 (34.7%)	-9 (31.4%)	-2 (20.0%)	loxP (13.3%)		1480	loxP (66.6%)	WT (32.4%)	39 (0.4%)
M40	1589	-4 (39.5%)	-13 (29.8%)	-15 (16.2%)	WT (13.7%)		2660	-10 (49.8%)	WT (23.8%)	-2 (11.2%)	loxP (8.3%)
M41	697	6 (99.3%)	5 (0.4%)				no reads
M42	432	-23 (99.5%)					no reads
M43	1132	-2 (61.7%)	-1 (37.7%)	-3 (0.5%)			2571	WT (60.9%)	-11 (38.2%)	-1 (0.3%)
M44	1953	loxP (98.8%)	39 (0.8%)				1786	loxP (98.9%)	39 (0.7%)
M45	442	-12 (50.2%)	-1 (48.0%)	-13 (0.9%)			275	WT (71.3%)	-7 (16.7%)	loxP (11.6%)
M46	1361	-13 (62.1%)	8 (33.7%)	17 (2.7%)	-14 (0.7%)		1105	21 (55.0%)	WT (26.5%)	-6 (15.1%)	-2 (2.8%)
M47	331	WT (99.1%)	-1 (0.6%)				623	WT (99.5%)	-1 (0.3%)
M48	604	WT (99.5%)	-1 (0.5%)				1645	WT (99.3%)	-1 (0.6%)
M49	no reads						no reads
M50	1942	1 (98.9%)	0 (0.7%)	WT (0.3%)			1279	loxP (99.4%)	39 (0.5%)
M51	3278	WT (99.1%)	-1 (0.7%)				3180	WT (99.7%)	-1 (0.2%)
M52	868	-12 (99.8%)	-13 (0.2%)				638	loxP (99.1%)	39 (0.5%)
M53	1744	WT (49.5%)	-13 (49.3%)	-1 (0.6%)			no reads
M54	2303	-13 (75.9%)	WT (23.5%)	-14 (0.5%)			1753	WT (53.0%)	1 (28.5%)	-13 (17.2%)	61 (0.6%)
M55	3016	-3 (57.0%)	WT (42.4%)	-4 (0.4%)			3255	-7 (47.8%)	WT (22.7%)	-3 (15.1%)	11 (13.8%)
M56	949	1 (74.9%)	-5 (11.4%)	-13 (9.6%)	WT (3.9%)		2564	loxP	-7 (16.1%)	-1 (4.8%)	WT (0.3%)
M57	2114	-13 (50.8%)	-4 (48.4%)	-14 (0.4%)			3220	-7 (58.3%)	loxP(41.2%)
M58	no reads						560	23 (98.4%)	-7 (1.1%)
M59	265	1 (98.9%)	WT (1.1%)				187	loxP (99.5%)	WT (0.5%)
M60	2253	WT (99.2%)	-1 (0.5%)				1567	WT (99.6%)	-1 (0.4%)
M61	756	WT (69.0%)	24 (23.7%)	-1 (6.9%)			1398	WT (92.0%)	-5 (7.5%)	-1 (0.5%)
M62	1867	-13 (41.6%)	WT (34.1%)	-9 (17.1%)	-4 (6.6%)		2449	WT (60.0%)	-7 (20.8%)	-5 (18.7%)
M63	1594	-2 (98.9%)	-3 (0.8%)				2350	WT (56.3%)	-2 (24.9%)	-5 (18.0%)	-3 (0.3%)
M64	no reads						no reads
M65	1719	-6 (99.2%)	-7 (0.5%)				2343	loxP (99.1%)	39 (0.5%)
M66	1257	WT (99.0%)	-1 (1.0%)				2261	WT (99.6%)	-1 (0.3%)
M67	no reads						no reads
M68	340	WT (99.7%)	-1 (0.3%)				1601	WT (99.1%)	-1 (0.6%)
M69	709	-7 (98.7%)	-8 (1.1%)				1266	14 (99.1%)	13 (0.4%)
F1	855	-6 (99.3%)	-7 (0.5%)				1454	99 (98.6%)	98 (0.4%)
F2	3189	-29 (48.2%)	-12 (25.8%)	2 (25.3%)			3248	-7 (50.0%)	WT (31.7%)	66 (17.7%)
F3	551	WT (99.3%)	-1 (0.5%)				2323	WT (92.8%)	-5 (6.5%)	-1 (0.6%)
F4	no reads						no reads
F5	2675	-12 (52.3%)	3 (46.3%)	-13 (0.4%)			3856	-10 (49.7%)	WT (37.6%)	-5 (12.4%)	-11 (0.3%)
F6	1031	-4 (34.0%)	-17 (32.4%)	WT (25.4%)			706	WT (59.8%)	-2 (39.5%)	-1 (0.4%)
F7	1679	WT (35.9%)	loxP (33.1%)	-6 (30.0%)	-7 (0.4%)		3405	WT (62.6%)	-3 (18.7%)	1 (18.3%)
F8	2593	WT (73.7%)	-1 (25.9%)				3785	WT (99.3%)	-1 (0.6%)
F9	1364	-1 (98.3%)	-2 (0.8%)	WT (0.5%)			1468	-7 (99.2%)	WT (0.4%)
F10	400	1 (98.5%)	WT (1.5%)				782	-11 (99.6%)
F11	686	-1 (99.1%)	-2 (0.7%)				1055	19 (99.6%)	WT (0.1%)
F12	491	-8 (59.9%)	WT (39.1%)	-9 (0.6%)			2427	WT (68.3%)	-6 (28.5%)	1 (2.8%)	-1 (0.3%)
F13	1398	-9 (60.5%)	-1 (18.6%)	0 (18.3%)	loxP (1.8%)		2831	3 (37.3%)	-11 (29.1%)	WT (26.7%)	-4 (3.5%)
F14	790	loxP (50.6%)	-24 (48.7%)	39 (0.3%)			1742	-31 (62.7%)	loxP (36.8%)
F15	698	-12 (51.4%)	1 (47.6%)	0 (0.7%)			2279	12 (52.1%)	5 (47.0%)	11 (0.4%)
F16	2068	WT (88.3%)	19 (10.6%)	-1 (0.6%)			2126	2 (69.5%)	6 (16.8%)	WT (12.6%)
F17	no reads						2131	loxP (99.2%)	39 (0.5%)
F18	1214	WT (99.1%)	-1 (0.7%)				2249	WT (65.9%)	-2 (33.6%)
F19	1867	WT (99.2%)	-1 (0.7%)				2548	WT (99.1%)	-1 (0.7%)
F20	31	WT 96.8%)	-1 (3.2%)				101	WT (98.0%)	-7 (1.0%)	-1 (1.0%)
F21	3245	WT (99.4%)	-1 (0.3%)				2199	WT (99.5%)	-1 (0.4%)
F22	2710	WT (99.5%)	-1 (0.4%)				3027	WT (99.6%)	-1 (0.2%)
F23	2447	-13 (99.5%)	-14 (0.5%)				1569	-1 (98.9%)	-2 (0.4%)
F24	925	-13 (41.1%)	-1 (25.1%)	-14 (23.6%)	-4 (6.6%)		480	-5 (70.4%)	loxP (26.2%)	72 (2.5%)	-6 (0.4%)
F25	1585	-12 (82.6%)	WT (16.3%)	-13 (0.7%)			1754	-1 (81.9%)	WT (16.8%)	0 (0.8%)
F26	1848	-12 (86.3%)	-13 (7.7%)	-4 (5.6%)			1985	-8 (85.8%)	-2 (7.2%)	WT (6.4%)	-9 (0.4%)
F27	3283	WT (99.3%)	-1 (0.6%)				3611	WT (99.4%)	-1 (0.5%)
F28	861	loxP (99.0%)	39 (0.7%)				1644	loxP (99.4%)	39 (0.3%)
F29	no reads						no reads
F30	1116	WT (86.6%)	-14 (13.0%)	-1 (0.4%)			2584	WT (5.6%)	1 (36.1%)	30 (8.9%)
F31	2560	-14 (99.1%)	-15 (0.6%)				1185	loxP (98.7%)	39 (0.6%)
F32	2094	WT (55.2%)	-23 (23.4%)	-1 (21.1%)			1698	WT (80.4%)	23 (18.9%)	-1 (0.4%)
F33	861	-14 (65.3%)	-13 (18.4%)	1 (16.0%)			1393	-7 (66.3%)	-1 (17.4%)	loxP (15.4%)
F34	1786	loxP (57.3%)	-29 (41.9%)	39 (0.3%)			2230	-29 (70.0%)	-5 (29.7%)
F35	539	-9 (98.5%)	-10 (1.1%)	-13 (0.4%)			1502	WT (99.2%)	-1 (0.5%)
F36	1329	-13 (98.6%)	-14 (1.2%)				1454	loxP (99.3%)	39 (0.4%)
F37	1086	WT (65.7%)	loxP (29.7%)	-4 (3.9%)			3121	-15 (38.8%)	-5 (31.9%)	1 (18.4%)	WT (10.6%)
F38	1739	1 (54.1%)	30 (44.9%)	0 (0.6%)			2008	loxP (86.1%)	47 (12.2%)	45 (0.6%)	39 (0.5%)
F39	1013	WT (98.6%)	-1 (1.2%)				2429	WT (99.6%)	-1 (0.3%)
F40	717	-13 (52.2%)	1 (46.6%)	0 (0.4%)	WT (0.3%)		1507	-39 (56.0%)	-13 (42.8%)
F41	no reads						no reads
F42	753	WT (96.5%)	-14 (2.8%)	-1 (0.7%)			952	-1 (98.5%)	-2 (0.4%)	WT (0.3%)	14 (0.3%)
F43	no reads						no reads
F44	no reads						no reads
Table S2 Examples of NGS genotyping for founder identification. WT and loxP represent the wild type target site and exact 34 bp of loxP site sequences. loxP-containing alleles are boxed. Positive numbers under each allele represent number of base pairs of an insertion, and negative numbers, base pairs of a deletion. Animals with no reads at both sites most likely have biallelic deletion between t…
